# Supplementary material for: Evaluating health workers attitude towards implementation of maternal and perinatal deaths surveillance and response system in Morogoro region; analytical cross-sectional study
Source: PLoS One. 2024 Apr 1;19(4):e0300665. doi: 10.1371/journal.pone.0300665 (PMC10984521; doi:10.1371/journal.pone.0300665)
Supplement: S1 Data — (XLSX) [file pone.0300665.s001.xlsx]

## Sheet: MPDSR DATA FOR HEALTH WORKER (1
ID	Date	Region	District	Level	Location	Fcility_name	Facility_Status	Age2	Sex	Education	Profession	Duty_station	Age_group2	Duration	Training	Improve_care	Work_load	Inconvenient	Recommendations	Stressful_work	MPDSR_affects	Capacity_conduct	Encouraged_conduct	Implementation_status	Every_healthcare_workers	Attitude_total	Attitude
1	27/04/2020	1	3	2	2	Kidodi	4	28	2	1	1	3	1	1	2	4	3	2	3	2	2	4	4	4	4	32	1
2	27/04/2020	1	3	2	2	Kidodi	4	25	2	1	1	3	1	1	2	5	1	2	3	1	1	4	4	5	5	31	1
3	27/04/2020	1	3	2	2	Kidodi	4	50	2	1	1	2	2	3	2	5	4	3	5	1	1	5	5	5	5	39	1
4	27/04/2020	1	3	2	2	Kidodi	4	35	1	2	3	5	2	3	1	1	2	3	1	3	2	2	1	5	5	25	2
5	27/04/2020	1	3	2	2	Kidodi	4	30	2	2	2	5	2	1	2	4	1	3	5	4	4	5	3	4	1	34	1
6	27/04/2020	1	3	2	2	Kidodi	4	24	2	1	1	2	1	1	2	4	2	2	1	2	4	4	4	4	2	29	2
7	27/04/2020	1	3	2	2	Mikumi	4	38	1	1	3	4	2	2	1	4	2	2	5	2	2	4	4	4	4	33	1
8	27/04/2020	1	3	2	2	Mikumi	4	23	1	1	1	2	2	2	1	5	1	2	5	1	1	5	5	5	5	35	1
9	27/04/2020	1	3	2	2	Mikumi	3	39	2	2	1	3	2	2	1	5	2	2	5	1	2	2	5	5	4	33	1
10	27/04/2020	1	3	2	2	Mikumi	4	46	1	1	3	6	1	1	2	1	1	1	4	2	2	4	3	4	5	27	2
11	28/04/2020	1	3	2	2	Mikumi	4	27	2	1	1	2	2	2	1	4	3	2	4	2	1	2	4	4	4	30	1
12	28/04/2020	1	3	2	2	Mikumi	4	34	2	1	1	2	1	1	2	3	3	4	2	4	2	4	3	2	4	31	1
13	28/042020	1	3	2	2	Kidete	4	40	2	1	1	4	1	1	2	4	2	2	4	2	4	4	4	4	5	35	1
14	28/04/2020	1	3	2	2	Kidete	4	28	2	1	1	4	1	1	2	4	3	2	4	2	2	4	4	4	4	33	1
15	28/04/2020	1	3	2	2	Kidete	4	27	1	2	3	6	1	1	2	4	2	2	5	2	2	5	4	1	4	31	1
16	28/04/2020	1	3	2	2	Kidete	4	44	1	2	2	5	2	2	2	5	1	2	1	4	4	4	3	2	5	31	1
17	28/04/2020	1	3	2	2	Kidete	4	48	2	2	1	3	1	2	2	4	2	2	5	2	1	5	5	5	5	36	1
18	28/04/2020	1	3	2	2	Kidete	4	32	2	1	1	2	2	1	2	4	1	3	4	2	1	5	5	4	4	33	1
19	28/04/2020	1	3	2	2	Ulaya	4	46	1	2	3	4	2	3	2	1	1	4	4	2	1	5	5	5	5	33	1
20	28/04/20W2	1	3	2	2	Ulaya	4	37	1	1	3	6	2	2	2	1	2	3	5	2	1	5	2	1	1	23	2
21	28/04/2020	1	3	2	2	Ulaya	4	34	1	1	1	3	1	1	2	5	5	5	5	3	4	5	5	5	5	47	1
22	28/04/2020	1	3	2	2	Ulaya	4	49	2	1	1	2	2	3	2	4	4	4	4	2	1	4	4	5	5	37	1
23	28/04/2020	1	3	2	2	Ulaya	4	33	2	2	1	4	2	2	2	4	2	5	5	2	2	3	5	5	5	38	1
24	28/04/2020	1	3	2	2	Ulaya	4	31	1	2	1	3	2	1	2	5	4	2	5	4	2	3	5	5	5	40	1
25	29/04/2020	1	3	2	2	Kimamba	4	48	2	1	1	3	1	1	2	3	3	4	4	3	2	3	3	3	3	31	1
26	29/04/2020	1	3	2	2	Kimamba	4	29	2	2	2	5	1	1	2	3	3	4	4	4	3	2	4	4	4	35	1
27	29/04/2020	1	3	2	2	Kimamba	4	26	2	1	3	6	1	1	2	5	2	1	5	5	2	1	3	1	1	26	2
28	29/04/2020	1	3	2	2	Kimamba	3	26	2	2	2	5	1	1	2	4	2	2	4	2	1	3	4	4	5	31	1
29	29/04/2020	1	3	2	2	Kimamba	4	47	1	2	3	4	1	2	2	2	1	1	4	5	3	3	2	1	1	23	2
30	29/04/2020	1	3	2	2	Kimamba	4	35	2	1	3	6	2	2	2	5	5	5	5	4	3	2	3	4	5	41	1
31	29/04/2020	1	3	2	2	Msowero	4	34	2	3	2	5	2	1	1	5	3	2	5	1	3	1	5	5	4	34	1
32	29/04/2020	1	3	2	2	Msowero	3	27	2	2	1	3	1	1	1	4	3	4	2	4	2	5	2	4	3	33	1
33	29/04/2020	1	3	2	2	Msowero	3	28	2	1	1	5	1	1	1	4	2	3	4	4	5	2	5	5	3	37	1
34	29/04/2020	1	3	2	2	Msowero	4	30	2	1	3	6	1	1	2	4	3	3	2	1	5	4	2	1	4	29	2
35	29/04/2020	1	3	2	2	Msowero	3	43	1	1	1	5	2	2	1	4	3	4	1	4	1	4	1	4	5	31	1
36	29/04/2020	1	3	2	2	Msowero	4	24	1	1	1	2	1	1	1	3	3	4	4	3	2	3	3	3	3	31	1
37	29/04/2020	1	3	2	2	Kidete	4	41	2	2	1	2	1	1	2	3	3	4	4	4	2	2	2	4	4	32	1
38	29/04/2020	1	3	2	2	Kidete	3	25	1	2	1	5	1	1	2	5	3	2	5	2	2	2	4	3	4	32	1
39	29/04/2020	1	3	2	2	Kidete	4	40	2	2	2	3	2	2	1	5	2	2	4	4	4	1	4	4	3	33	1
40	29/04/2020	1	3	2	2	Kidete	4	43	1	2	3	6	1	1	2	5	2	1	4	1	2	2	4	1	1	23	2
41	29/04/2020	1	3	2	2	Kidete	4	46	1	2	3	6	2	3	2	2	4	4	4	3	4	3	4	5	4	37	1
42	29/04/2020	1	3	2	2	Kidete	3	26	2	1	1	2	1	2	1	5	5	2	5	4	3	4	3	3	5	39	1
43	30/04/2020	1	3	2	2	Kisanga	4	36	2	1	2	5	1	1	2	5	1	2	5	1	2	2	5	3	4	30	1
44	30/04/2020	1	3	2	2	Kisanga	4	23	1	2	3	4	1	1	2	4	2	3	2	5	1	4	2	2	3	28	2
45	30/04/2020	1	3	2	2	Kisanga	3	25	2	1	1	3	1	1	1	4	1	4	4	4	5	1	1	3	3	30	1
46	30/04/2020	1	3	2	2	Kisanga	4	35	1	1	3	6	2	2	2	4	2	2	2	1	2	5	2	1	4	25	2
47	30/04/2020	1	3	2	2	Kisanga	4	45	2	1	1	2	2	2	2	2	2	5	1	3	5	2	1	4	4	29	2
48	30/04/2020	1	3	2	2	Kisanga	4	25	1	2	3	6	1	1	2	3	3	2	1	1	2	4	3	4	5	28	2
49	30/04/2020	1	3	2	2	Msowero	4	47	2	2	1	2	2	3	2	4	4	2	2	5	2	4	3	3	4	33	1
50	30/04/2020	1	3	2	2	Msowero	4	44	2	1	2	5	1	1	2	3	2	3	2	2	4	3	2	4	5	30	1
51	30/04/2020	1	3	2	2	Msowero	4	36	2	2	1	3	2	2	2	5	4	4	4	2	2	2	2	4	4	33	1
52	30/04/2020	1	3	2	2	Msowero	4	33	1	2	3	4	2	1	2	5	2	1	1	4	1	1	1	4	5	25	2
53	30/04/2020	1	3	2	2	Msowero	4	34	2	1	1	2	2	1	2	5	2	2	4	4	2	2	4	4	4	33	1
54	30/04/2020	1	3	2	2	Msowero	4	35	2	2	1	2	1	2	2	5	2	2	2	4	2	2	4	4	2	29	2
55	30/04/2020	1	3	2	2	St.Josep	4	34	2	2	1	4	2	2	2	5	2	2	4	4	4	3	4	4	4	36	1
56	30/04/2020	1	3	2	2	St.Josep	3	44	2	2	3	4	2	2	1	5	2	2	3	2	4	3	5	4	3	33	1
57	30/04/2020	1	3	2	2	St.Josep	4	43	2	2	3	6	2	2	2	5	2	2	3	2	4	3	5	4	2	32	1
58	30/04/2020	1	3	2	2	St.Josep	4	32	1	2	1	2	1	1	2	4	1	2	2	2	2	2	5	4	4	28	2
59	30/04/2020	1	3	2	2	St.Josep	3	42	1	2	2	5	1	1	2	4	1	1	4	2	5	1	4	4	4	30	1
60	30/04/2020	1	3	2	2	St.Josep	3	48	1	2	2	3	1	1	1	5	2	1	4	1	5	1	4	4	4	31	1
61	30/04/2020	1	3	1	2	Kilosa	3	30	1	2	1	5	2	1	2	5	2	2	2	3	2	2	4	4	4	30	1
62	30/04/2020	1	3	1	2	Kilosa	3	29	1	1	1	5	2	2	2	5	2	4	4	2	4	2	4	4	2	33	1
63	30/04/2020	1	3	1	2	Kilosa	3	35	2	2	1	3	2	2	2	4	2	4	4	3	4	2	4	4	2	33	1
64	30/04/2020	1	3	1	2	Kilosa	3	23	1	3	1	5	1	1	2	4	2	3	2	2	4	2	4	4	4	31	1
65	30/04/2020	1	3	1	2	Kilosa	3	24	1	1	1	4	1	1	2	4	2	1	4	4	2	2	4	2	3	28	2
66	30/04/2020	1	3	1	2	Kilosa	3	40	2	2	3	6	1	1	2	4	1	5	2	5	4	2	4	4	4	35	1
67	30/04/2020	1	3	1	2	Kilosa	2	47	2	4	2	3	2	3	2	5	5	5	5	4	2	4	2	3	2	37	1
68	30/04/2020	1	3	1	2	Kilosa	2	49	2	3	2	5	2	3	2	5	5	4	5	5	4	4	4	4	2	42	1
69	30/04/2020	1	3	1	2	Kilosa	3	40	2	4	2	5	2	2	2	5	5	5	4	5	5	5	4	4	5	47	1
70	30/04/2020	1	3	1	2	Kilosa	3	26	1	2	3	6	1	2	2	4	2	2	4	2	2	4	4	4	4	32	1
71	04/05/2020	1	3	1	2	Kilosa	3	32	2	4	1	4	2	1	2	4	4	4	2	4	2	2	4	4	4	34	1
72	04/05/2020	1	3	1	2	Kilosa	3	35	2	2	3	4	2	2	2	4	1	2	3	4	2	2	3	3	3	27	2
73	04/05/2020	1	3	1	2	Kilosa	3	32	2	2	1	2	1	1	2	4	2	1	4	2	4	2	4	4	4	31	1
74	04/05/2020	1	3	1	2	Kilosa	3	37	1	2	3	6	1	1	2	4	2	3	4	2	4	4	4	4	3	34	1
75	04/05/2020	1	3	1	2	Kilosa	3	50	1	3	1	2	2	3	2	4	2	3	4	2	2	2	4	5	5	33	1
76	04/05/2020	1	3	1	2	Kilosa	2	32	2	2	2	5	2	2	2	5	5	5	4	5	4	4	4	4	4	44	1
77	04/05/2020	1	3	1	2	Kilosa	3	27	1	2	2	5	1	1	2	5	4	3	2	2	4	2	4	4	4	34	1
78	04/05/2020	1	3	1	2	Kilosa	3	39	1	2	3	4	1	1	2	4	4	2	4	4	4	3	5	4	3	37	1
79	04/05/2020	1	3	1	2	Kilosa	3	26	2	2	3	6	1	1	2	4	1	3	4	3	1	4	2	4	2	28	2
80	04/05/2020	1	3	1	2	Kilosa	3	28	2	2	1	3	1	1	2	4	2	2	3	2	3	2	4	4	2	28	2
81	04/05/2020	1	3	1	2	Magubike	3	27	2	2	2	5	1	1	2	5	2	2	2	4	4	2	4	4	4	33	1
82	04/05/2020	1	3	1	2	Magubike	3	38	2	2	1	3	2	2	2	5	1	2	4	4	2	2	4	4	4	32	1
83	04/05/2020	1	3	1	2	Magubike	3	27	1	2	3	4	1	1	2	4	1	2	2	4	4	2	3	4	4	30	1
84	04/05/2020	1	3	1	2	Magubike	2	46	1	1	1	4	2	3	2	5	1	2	3	2	2	5	4	4	4	32	1
85	04/05/2020	1	3	1	2	Magubike	3	27	2	1	1	2	1	1	2	4	2	4	4	2	2	4	4	4	4	34	1
86	04/05/2020	1	3	1	2	Magubike	3	39	1	2	2	5	1	1	2	4	3	5	4	2	2	4	4	3	3	34	1
87	04/05/2020	1	3	1	2	Magubike	3	42	1	2	3	6	1	1	2	4	1	2	4	4	4	3	4	4	3	33	1
88	04/05/2020	1	3	1	2	Magubike	2	49	2	3	1	2	2	3	2	4	2	4	2	4	4	3	2	4	2	31	1
89	04/05/2020	1	3	1	2	Magubike	2	46	2	3	1	3	2	3	2	4	4	2	2	2	4	2	5	4	3	32	1
90	04/05/2020	1	3	1	2	Magubike	3	45	2	2	1	2	1	2	2	4	2	2	4	3	4	4	4	2	2	31	1
91	04/05/2020	1	3	1	2	Magubike	3	42	2	2	2	5	1	2	2	4	1	2	4	2	2	4	4	2	2	27	2
92	04/05/2020	1	3	1	2	Magubike	3	33	1	2	2	5	2	1	2	5	3	1	4	2	4	4	4	5	2	34	1
93	04/05/2020	1	3	1	2	Magubike	3	35	2	1	1	3	1	1	2	2	2	4	2	2	4	3	4	2	1	26	2
94	04/05/2020	1	3	1	2	Magubike	3	42	1	2	3	6	1	1	2	4	2	4	3	4	4	2	3	3	4	33	1
95	04/05/2020	1	3	1	2	Magubike	3	40	1	2	3	3	1	1	2	4	2	2	4	4	2	5	2	2	4	31	1
96	04/05/2020	1	3	1	2	Magubike	3	24	2	1	1	4	1	1	2	4	2	1	4	4	4	4	2	4	2	31	1
97	04/05/2020	1	3	1	2	Magubike	2	32	2	2	1	3	2	1	2	5	1	2	4	3	4	2	4	4	4	33	1
98	04/05/2020	1	3	1	2	Magubike	2	33	1	2	3	4	1	1	2	5	1	4	4	2	4	2	4	4	3	33	1
99	04/05/2020	1	3	1	2	Magubike	3	41	2	2	3	4	1	1	2	4	1	2	4	2	4	4	4	4	2	31	1
100	04/05/2020	1	3	1	2	Magubike	3	44	2	2	3	6	2	3	2	4	1	1	4	4	4	4	4	3	2	31	1
101	04/05/2020	1	3	1	2	St.Kizit	3	31	2	2	1	3	2	1	2	5	4	4	3	2	2	1	2	3	3	29	2
102	04/05/2020	1	3	1	2	St.Kizit	3	29	2	2	1	2	1	1	2	2	1	2	5	4	4	2	4	3	2	29	2
103	04/05/2020	1	3	1	2	St.Kizit	2	28	2	4	1	3	2	3	1	4	1	4	3	2	4	2	3	4	4	31	1
104	04/05/2020	1	3	1	2	St.Kizit	3	41	1	2	1	5	2	2	2	5	2	2	3	3	5	2	4	4	4	34	1
105	04/05/2020	1	3	1	2	St.Kizit	3	47	1	2	1	3	1	1	2	4	1	2	4	2	2	1	4	4	2	26	2
106	04/05/2020	1	3	1	2	St.Kizit	3	34	2	2	3	6	2	2	2	4	1	2	4	2	3	3	4	2	3	28	2
107	04/05/2020	1	3	1	2	St.Kizit	3	23	1	1	3	6	1	1	2	2	1	1	5	2	4	2	1	1	1	20	2
108	04/05/2020	1	3	1	2	St.Kizit	3	33	2	2	3	4	2	1	2	5	4	2	5	4	4	2	4	4	2	36	1
109	04/05/2020	1	3	1	2	St.Kizit	3	32	2	2	2	2	2	1	2	4	1	5	4	4	2	2	1	2	4	29	2
110	04/05/2020	1	3	1	2	St.Kizit	3	31	2	2	1	2	2	1	2	5	1	2	5	2	3	4	2	4	5	33	1
111	04/05/2020	1	3	1	2	St.Kizit	3	42	1	2	1	2	2	2	2	5	5	5	5	2	4	4	2	4	5	41	1
112	04/05/2020	1	3	1	2	St.Kizit	3	43	2	3	2	5	2	2	2	5	5	5	5	5	5	5	5	5	5	50	1
113	04/05/2020	1	3	1	2	St.Kizit	2	44	2	4	2	3	2	2	2	5	2	1	5	5	5	5	5	5	5	43	1
114	04/05/2020	1	3	1	2	St.Kizit	2	32	2	2	1	4	2	2	2	4	2	4	4	2	4	4	4	1	1	30	1
115	04/05/2020	1	3	1	2	St.Kizit	2	50	2	2	2	5	2	3	2	4	1	1	5	2	4	2	4	3	4	30	1
116	04/05/2020	1	3	1	2	St.Kizit	2	49	2	1	1	2	2	2	2	4	2	2	4	2	4	2	4	4	4	32	1
117	04/05/2020	1	3	1	2	St.Kizit	2	32	1	2	3	4	2	2	2	3	2	2	4	3	3	2	4	2	2	27	2
118	04/05/2020	1	3	1	2	St.Kizit	2	31	1	2	3	4	2	1	2	4	4	2	4	3	4	4	4	2	5	36	1
119	04/05/2020	1	3	1	2	St.Kizit	2	48	1	2	3	4	2	2	2	5	2	2	4	3	2	4	3	4	1	30	1
120	05/05/2020	1	3	1	2	St.Kizit	2	47	2	3	2	5	2	2	2	4	4	2	4	4	4	2	4	4	4	36	1
121	05/05/2020	1	2	1	2	Mvomero	3	44	2	2	1	3	2	3	2	4	4	4	5	3	5	4	4	5	5	43	1
122	05/05/2020	1	2	1	2	Mvomero	4	31	2	2	2	3	2	2	2	5	4	4	5	3	1	3	5	5	5	40	1
123	05/05/2020	1	2	1	2	Mvomero	3	51	2	1	2	3	2	3	2	5	5	4	5	4	1	4	4	5	5	42	1
124	05/05/2020	1	2	1	2	Mvomero	3	46	1	2	3	6	2	3	2	5	4	2	5	1	1	5	5	5	5	38	1
125	05/05/2020	1	2	1	2	Mvomero	2	37	1	1	2	5	2	1	2	5	1	5	4	4	5	2	4	4	5	39	1
126	05/05/2020	1	2	1	2	Mvomero	4	47	2	2	3	4	2	3	1	4	4	4	5	4	4	1	4	4	3	37	1
127	05/05/2020	1	2	1	2	Mvomero	3	49	1	3	1	2	2	3	2	5	1	2	4	1	3	3	5	5	1	30	1
128	05/05/2020	1	2	1	2	Mvomero	2	39	1	1	3	2	2	2	2	4	2	2	4	1	4	4	4	5	4	34	1
129	05/05/2020	1	2	1	2	Mvomero	3	30	2	2	1	3	2	2	2	5	2	2	5	2	5	2	2	4	2	31	1
130	05/05/2020	1	2	1	2	Mvomero	3	24	2	2	3	6	1	1	2	4	4	5	5	3	4	4	5	4	5	43	1
131	05/05/2020	1	2	1	2	Mvomero	3	23	2	2	2	5	1	1	2	4	4	2	4	3	1	5	5	4	5	37	1
132	05/05/2020	1	2	1	2	Mvomero	3	32	2	1	3	6	2	2	2	4	4	5	4	2	2	2	4	3	3	33	1
133	05/05/2020	1	2	1	2	Mvomero	3	40	1	2	2	5	2	2	2	5	4	3	5	2	1	4	4	3	5	36	1
134	05/05/2020	1	2	1	2	Mvomero	2	45	1	2	2	5	2	2	2	4	4	5	4	3	1	2	2	2	5	32	1
135	05/05/2020	1	2	1	2	Mvomero	3	44	2	1	1	4	2	2	2	4	4	4	4	1	3	2	5	2	4	33	1
136	05/05/2020	1	2	1	2	Chazi	3	38	2	1	1	2	2	2	2	4	3	4	2	2	4	5	5	4	4	37	1
137	05/05/2020	1	2	1	2	Chazi	3	37	2	1	1	3	2	2	2	5	1	4	1	2	1	1	5	1	5	26	2
138	05/05/2020	1	2	1	2	Chazi	3	40	2	2	1	3	2	2	2	5	1	5	1	3	2	4	4	5	5	35	1
139	05/05/2020	1	2	1	2	Chazi	3	52	2	2	3	4	2	3	2	5	4	4	1	4	2	1	2	5	3	31	1
140	05/05/.202	1	2	1	2	Chazi	3	24	1	2	3	6	1	1	2	2	1	4	3	2	1	2	5	3	1	24	2
141	05/05/2020	1	2	1	2	Chazi	3	30	2	1	1	2	2	2	1	4	1	5	4	3	2	2	4	4	1	30	1
142	05/05/2020	1	2	1	2	Chazi	3	23	1	1	3	6	1	1	2	3	2	5	4	2	5	1	5	2	2	31	1
143	05/05/2020	1	2	1	2	Chazi	3	24	2	2	3	4	1	1	1	3	4	2	4	5	5	3	5	5	1	37	1
144	05/05/2020	1	2	1	2	Chazi	3	31	2	2	3	4	2	2	2	4	4	3	2	5	1	5	2	1	2	29	2
145	05/05/0202	1	2	1	2	Chazi	3	51	2	1	3	6	2	3	2	4	2	1	1	1	1	2	5	5	2	24	2
146	05/05/2020	1	2	1	2	Chazi	3	49	2	2	3	6	2	3	2	5	3	2	1	4	2	4	5	4	4	34	1
147	05/05/2020	1	2	1	2	Chazi	3	43	2	1	1	2	2	2	1	4	2	3	2	2	2	4	4	3	4	30	1
148	05/05/2020	1	2	1	2	Chazi	3	33	2	3	1	4	2	1	1	4	3	4	4	2	2	3	4	3	4	33	1
149	05/05/2020	1	2	1	2	Chazi	3	46	2	2	1	2	2	3	2	5	1	2	4	4	3	4	4	1	1	29	2
150	05/05/2020	1	2	1	2	Chazi	3	40	1	1	3	4	2	2	2	5	1	1	4	5	2	5	5	2	1	31	1
151	05/50/2020	1	2	1	2	Turiani	3	30	2	1	3	6	2	1	2	5	1	1	5	5	2	5	5	4	4	37	1
152	05/05/2020	1	2	1	2	Turiani	3	21	2	1	1	2	1	1	2	5	2	4	3	5	2	4	4	4	4	37	1
153	05/05/2020	1	2	1	2	Turiani	2	24	2	1	3	6	1	1	2	4	2	5	4	2	5	4	5	5	2	38	1
154	05/05/2020	1	2	1	2	Turiani	3	34	2	2	2	5	2	1	2	1	2	5	4	2	5	4	1	2	2	28	2
155	05/05/2020	1	2	1	2	Turiani	3	31	1	2	1	2	2	1	1	1	4	5	5	4	4	2	1	4	2	32	1
156	05/05/2020	1	2	1	2	Turiani	4	43	1	1	3	4	2	2	2	1	4	5	5	5	4	5	4	4	4	41	1
157	05/05/2020	1	2	1	2	Turiani	3	44	2	3	3	4	2	2	1	1	4	4	3	5	5	5	4	2	1	34	1
158	05/05/2020	1	2	1	2	Turiani	3	39	2	2	3	4	2	2	1	3	5	4	3	1	3	4	5	2	2	32	1
159	05/05/2020	1	2	1	2	Turiani	4	42	1	1	3	6	2	2	1	2	5	4	1	3	2	4	5	1	5	32	1
160	05/05/2020	1	2	1	2	Turiani	4	40	1	1	3	6	2	2	1	2	5	3	1	5	2	2	5	1	5	31	1
161	05/05/2020	1	2	1	2	Turiani	3	53	1	2	1	4	2	3	1	4	5	3	5	5	1	3	4	5	4	39	1
162	05/052020	1	2	1	2	Turiani	3	51	2	2	1	3	2	3	1	4	5	1	4	4	3	5	4	4	4	38	1
163	06/05/2020	1	2	1	2	Turiani	3	57	1	1	1	3	2	3	1	4	5	1	4	3	2	5	4	5	5	38	1
164	06/05/2020	1	2	1	2	Turiani	3	41	1	2	2	5	2	2	1	4	5	1	4	5	4	4	1	2	2	32	1
165	06/05/2020	1	2	1	2	Turiani	3	42	2	2	2	5	2	2	2	4	4	5	5	4	4	3	1	1	1	32	1
166	06/05/2020	1	2	1	2	Mtibwa	3	45	2	2	1	3	2	2	2	5	4	4	5	1	4	2	3	4	3	35	1
167	06/05/2020	1	2	1	2	Mtibwa	3	33	2	2	1	4	2	2	2	4	5	4	5	1	3	4	5	5	5	41	1
168	06/05/202	1	2	1	2	Mtibwa	3	24	2	2	1	2	1	1	2	5	2	4	5	4	3	4	5	4	4	40	1
169	06/05/2020	1	2	1	2	Mtibwa	3	58	1	1	1	2	2	3	2	5	5	5	4	4	5	5	4	4	3	44	1
170	06/05/2020	1	2	1	2	Mtibwa	3	56	1	4	1	3	2	3	2	4	4	1	5	2	5	2	4	4	5	36	1
171	06/05/2020	1	2	1	2	Mtibwa	3	44	1	4	1	3	2	3	2	4	4	2	4	1	5	5	5	4	4	38	1
172	06/05/2020	1	2	1	2	Mtibwa	3	24	2	1	3	4	1	1	2	4	4	2	4	5	4	2	5	4	5	39	1
173	06/05/2020	1	2	1	2	Mtibwa	2	40	1	1	3	4	2	2	2	5	3	2	2	4	5	5	2	2	1	31	1
174	06/05/2020	1	2	1	2	Mtibwa	2	34	1	3	1	3	2	2	1	5	2	2	5	4	5	5	3	5	2	38	1
175	06/05/2020	1	2	1	2	Mtibwa	2	53	2	2	3	6	2	3	2	4	4	4	5	4	4	5	2	4	4	40	1
176	06/05/2020	1	2	1	2	Mtibwa	2	21	2	2	3	6	1	1	2	4	4	5	4	1	4	4	1	4	4	35	1
177	06/05/2020	1	2	1	2	Mtibwa	2	39	2	2	3	4	2	2	2	3	5	5	5	5	4	2	2	1	4	36	1
178	06/05/220	1	2	1	2	Mtibwa	2	29	2	1	1	4	1	2	2	1	5	2	1	1	4	2	4	2	2	24	2
179	06/05/2020	1	2	1	2	Mtibwa	2	31	2	1	1	4	2	2	2	1	3	2	4	2	2	2	2	1	1	20	2
180	06/05/2020	1	2	1	2	Mtibwa	3	32	2	1	1	4	2	1	1	5	1	1	5	1	1	1	5	5	5	30	1
181	06/05/2020	1	2	2	2	Madizini	3	33	2	2	1	3	2	1	1	5	1	1	5	1	1	1	5	5	5	30	1
182	06/05/2020	1	2	2	2	Madizini	4	38	2	1	1	2	2	1	1	5	2	1	5	1	1	5	5	5	5	35	1
183	06/05/2020	1	2	2	2	Madizini	4	32	2	2	1	3	2	2	1	5	2	5	1	1	1	5	5	5	5	35	1
184	06/05/2020	1	2	2	2	Madizini	3	35	1	2	3	4	2	2	2	4	2	4	4	4	2	1	4	1	2	28	2
185	06/05/2020	1	2	2	2	Madizini	4	53	2	2	3	6	2	3	2	2	1	4	4	2	3	4	4	5	2	31	1
186	06/05/2020	1	2	2	2	Melela	4	56	2	1	1	2	2	3	2	2	2	4	3	3	2	1	5	3	2	27	2
187	06/05/2020	1	2	2	2	Melela	2	40	2	2	1	3	2	2	2	2	3	5	5	2	2	1	3	5	3	31	1
188	06/05/2020	1	2	2	2	Melela	2	35	2	1	1	2	2	2	2	4	4	5	4	3	5	2	3	4	1	35	1
189	06/05/2020	1	2	2	2	Melela	4	22	2	2	1	2	1	1	2	4	4	4	4	3	1	2	2	4	4	32	1
190	06/05/202	1	2	2	2	Melela	3	24	1	1	1	3	1	1	2	5	1	1	5	1	1	1	5	5	5	30	1
191	06/05/2020	1	2	2	2	Melela	3	43	1	1	2	3	2	3	1	5	4	2	4	1	1	1	4	5	5	32	1
192	06/05/2020	1	2	2	2	Mzumbe	3	47	2	1	1	2	2	3	2	4	4	4	4	1	4	4	4	4	1	34	1
193	06/05/2020	1	2	2	2	Mzumbe	4	38	2	1	1	2	2	2	2	4	5	5	2	2	4	5	2	4	1	34	1
194	07/05/2020	1	2	2	2	Mzumbe	4	56	1	1	1	3	2	3	2	4	5	5	1	5	4	5	4	4	2	39	1
195	07/05/2020	1	2	2	2	Mzumbe	3	53	1	1	1	3	2	3	2	2	2	2	2	4	5	5	2	2	2	28	2
196	07/05/2020	1	2	2	2	Mzumbe	4	51	2	2	3	6	2	3	2	2	2	2	4	4	5	1	2	2	3	27	2
197	07/05/2020	1	2	2	2	Mzumbe	4	54	2	2	3	4	2	3	2	1	4	4	2	5	5	1	5	5	4	36	1
198	07/05/2020	1	2	2	2	Mgeta	3	45	2	1	1	4	2	2	2	1	4	5	2	5	2	2	5	2	4	32	1
199	07/05/2020	1	2	2	2	Mgeta	4	30	2	2	2	5	2	2	2	5	5	2	2	4	1	4	2	4	2	31	1
200	07/05/2020	1	2	2	2	Mgeta	4	34	1	1	1	2	2	1	2	2	4	4	4	2	2	2	4	4	2	30	1
201	07/05/2020	1	2	2	2	Mgeta	4	52	2	1	1	3	2	3	2	4	2	5	4	2	1	2	2	4	4	30	1
202	07/05/2020	1	2	2	2	Mgeta	3	53	1	1	1	3	2	3	2	2	2	5	5	5	2	4	4	2	4	35	1
203	07/05/2020	1	2	2	2	Mgeta	3	34	2	1	1	2	2	2	2	2	2	1	5	2	4	2	4	3	5	30	1
204	07/05/2020	1	2	2	2	Kibati	3	25	2	2	2	5	1	1	2	5	1	1	4	5	4	4	2	5	5	36	1
205	07/05/2020	1	2	2	2	Kibati	3	21	1	2	1	4	1	1	2	5	2	2	2	4	2	4	2	5	4	32	1
206	07/05/2020	1	2	2	2	Kibati	4	24	2	2	3	4	1	1	2	4	4	4	2	4	2	2	4	1	1	28	2
207	07/05/2020	1	2	2	2	Kibati	3	33	2	2	3	4	1	1	2	2	2	4	2	1	5	1	2	1	1	21	2
208	07/05/2020	1	2	2	2	Kibati	3	41	2	1	1	4	1	2	2	2	2	2	4	1	4	2	4	1	1	23	2
209	07/05/2020	1	2	2	2	Kibati	3	38	2	1	1	4	1	1	2	1	1	2	2	1	4	2	4	1	4	22	2
210	07/05/2020	1	2	2	2	Lusanga	3	31	2	1	1	2	1	1	2	1	1	2	4	2	4	2	1	1	4	22	2
211	07/05/2020	1	2	2	2	Lusanga	3	32	2	2	2	5	1	1	2	1	2	1	4	2	2	4	2	2	5	25	2
212	07/05/2020	1	2	2	2	Lusanga	3	30	2	2	1	3	2	2	2	1	2	1	4	2	2	4	2	4	5	27	2
213	07/05/2020	1	2	2	2	Lusanga	3	23	1	2	1	3	1	1	2	2	1	4	4	4	1	4	2	4	2	28	2
214	07/05/2020	1	2	2	2	Lusanga	3	24	1	2	1	3	1	1	2	2	2	4	2	2	1	2	2	4	1	22	2
215	07/05/2020	1	2	2	2	Kinda	3	52	2	2	3	4	1	2	2	4	4	2	1	4	1	5	1	5	4	31	1
216	07/05/2020	1	2	2	2	Kinda	3	45	2	1	3	4	2	2	2	4	4	2	1	4	1	1	2	5	5	29	2
217	07/05/2020	1	2	2	2	Kinda	3	41	2	2	3	6	2	2	2	1	2	4	2	5	3	2	2	5	5	31	1
218	07/05/2020	1	2	2	2	Kinda	3	40	2	2	3	6	2	2	2	5	2	4	2	4	3	2	4	4	5	35	1
219	07/05/2020	1	2	2	2	Kinda	3	52	2	2	3	6	2	1	2	1	5	5	4	5	2	4	4	4	4	38	1
220	07/05/2020	1	2	2	2	Milama	3	28	1	2	1	3	1	2	2	4	5	5	2	4	2	4	4	4	2	36	1
221	07/05/2020	1	2	2	2	Milama	3	29	1	2	2	5	1	2	2	4	4	5	2	4	5	4	4	2	5	39	1
222	07/05/2020	1	2	2	2	Milama	3	41	1	1	1	5	2	2	2	2	4	4	4	2	5	5	3	2	5	36	1
223	07/05/2020	1	2	2	2	Milama	3	24	1	2	2	5	1	1	2	4	5	2	4	5	5	5	4	5	4	43	1
224	07/05/2020	1	2	2	2	Milama	3	56	2	1	1	3	2	3	2	1	5	4	4	5	4	5	4	4	4	40	1
225	07/05/2020	1	2	2	2	Mvomero	3	44	2	1	3	6	2	2	2	4	2	1	4	1	4	1	5	2	2	26	2
226	07/05/2020	1	2	2	2	Mvomero	3	42	2	2	3	4	2	2	2	4	4	1	4	2	4	2	1	3	4	29	2
227	07/05/2020	1	2	2	2	Mvomero	3	24	2	2	3	4	1	2	2	5	5	2	2	2	4	4	1	4	4	33	1
228	07/05/2020	1	2	2	2	Mvomero	3	35	1	2	2	5	2	2	2	5	5	2	5	2	3	4	4	4	3	37	1
229	07/05/2020	1	2	2	2	Mvomero	3	38	2	2	2	5	2	2	2	3	5	4	5	4	2	2	4	3	1	33	1
230	07/05/2020	1	2	2	2	MMission	3	45	1	2	1	2	2	2	2	2	3	2	5	3	2	2	2	1	1	23	2
231	07/05/2020	1	2	2	2	MMission	3	44	2	2	1	3	2	3	2	2	3	2	1	2	4	4	2	1	2	23	2
232	07/05/2020	1	2	2	2	MMission	3	40	2	1	1	3	2	2	2	4	4	5	1	4	4	4	5	4	4	39	1
233	07/05/2020	1	2	2	2	MMission	3	23	2	2	1	3	1	1	2	2	4	5	2	2	4	5	5	4	5	38	1
234	07/05/2020	1	2	2	2	MMission	3	24	2	3	1	3	1	1	2	2	4	5	2	4	5	5	5	4	4	40	1
235	07/05/2020	1	2	2	2	Lusanga	3	33	1	2	3	6	2	2	2	1	5	4	4	4	5	4	4	2	4	37	1
236	07/05/2020	1	2	2	2	Lusanga	3	53	2	2	3	4	2	3	2	5	5	5	2	4	5	4	4	1	3	38	1
237	07/05/2020	1	2	2	2	Lusanga	3	57	2	1	1	2	2	3	2	5	5	4	4	1	5	5	5	1	2	37	1
238	07/05/2020	1	2	2	2	Lusanga	3	51	2	1	1	3	2	3	2	5	1	4	4	5	4	5	2	2	2	34	1
239	07/05/2020	1	2	2	2	Lusanga	3	44	1	2	2	5	2	2	2	2	1	1	4	2	4	4	1	3	1	23	2
240	21/05/2020	1	1	1	1	Morogoro	3	40	1	1	1	3	2	1	2	5	4	4	5	1	1	4	4	4	5	37	1
241	21/05/2020	1	1	1	1	Morogoro	4	33	2	1	1	5	2	3	1	5	4	4	3	5	1	4	4	4	5	39	1
242	21/05/2020	1	1	1	1	Morogoro	4	40	2	2	2	5	2	3	1	4	4	4	5	1	2	4	4	4	5	37	1
243	21/05/2020	1	1	1	1	Morogoro	4	59	2	2	2	5	2	3	2	5	4	3	5	1	2	4	4	4	5	37	1
244	21/05/2020	1	1	1	1	Morogoro	3	43	2	1	1	3	2	3	2	5	4	3	5	1	2	4	4	4	5	37	1
245	21/05/2020	1	1	1	1	Morogoro	3	41	2	1	1	3	2	2	2	5	3	4	4	2	2	1	3	4	5	33	1
246	21/05/2020	1	1	1	1	Morogoro	3	34	2	1	1	2	2	3	1	5	4	5	5	5	5	5	5	5	5	49	1
247	21/05/2020	1	1	1	1	Morogoro	3	30	2	1	3	6	2	2	1	4	2	2	4	2	2	4	3	1	1	25	2
248	21/05/2020	1	1	1	1	Morogoro	3	34	2	2	1	2	2	3	2	5	1	1	4	2	2	5	4	4	4	32	1
249	21/05/2020	1	1	1	1	Morogoro	3	57	2	2	2	5	2	2	1	4	4	4	5	4	2	4	4	4	4	39	1
250	21/05/2020	1	1	1	1	Morogoro	3	47	2	2	2	5	1	1	2	4	1	1	5	1	1	4	1	2	2	22	2
251	21/05/2020	1	1	1	1	Morogoro	3	54	2	1	1	2	2	3	2	4	1	1	5	1	2	4	1	2	4	25	2
252	21/05/2020	1	1	1	1	Morogoro	3	40	2	2	3	6	2	3	2	4	1	1	1	1	2	5	1	2	4	22	2
253	21/05/2020	1	1	1	1	Morogoro	3	34	1	2	1	3	2	3	2	5	2	4	2	2	2	1	4	1	2	25	2
254	21/05/2020	1	1	1	1	Morogoro	3	33	1	2	3	4	2	3	2	5	2	2	4	4	4	1	1	2	2	27	2
255	21/05/2020	1	1	1	1	Morogoro	3	25	2	1	1	3	1	3	2	2	4	2	2	2	4	2	1	2	2	23	2
256	21/05/2020	1	1	1	1	Sabato	3	23	2	1	3	6	1	1	2	2	2	2	2	4	1	2	2	2	1	20	2
257	21/05/2020	1	1	1	1	Sabato	3	21	2	2	2	5	1	1	2	1	2	4	1	2	1	4	2	1	1	19	2
258	21/05/2020	1	1	1	1	Sabato	3	23	1	2	2	6	1	1	2	1	1	2	1	1	2	1	4	2	1	16	2
259	21/05/2020	1	1	1	1	Sabato	3	24	2	2	1	3	1	1	2	2	2	4	1	1	2	1	2	1	1	17	2
260	22/05/2020	1	1	1	1	Sabato	3	39	2	1	1	3	2	3	1	3	1	5	3	3	1	1	4	3	4	28	2
261	22/05/2020	1	1	1	1	Sabato	3	31	2	1	1	3	2	3	2	4	3	4	5	4	4	5	5	5	4	43	1
262	22/05/2020	1	1	1	1	Sabato	3	41	2	1	1	4	2	3	1	4	2	2	4	2	2	1	4	4	4	29	2
263	22/05/2020	1	1	1	1	Sabato	3	33	2	2	1	3	2	3	1	4	3	4	5	4	4	5	5	5	4	43	1
264	22/05/2020	1	1	1	1	Sabato	3	30	2	1	1	5	2	3	2	5	3	3	4	3	3	4	5	5	5	40	1
265	22/05/2020	1	1	1	1	Sabato	3	34	2	1	1	4	2	3	2	5	3	3	4	3	3	4	5	5	5	40	1
266	22/05/2020	1	1	1	1	Sabato	3	41	2	1	1	3	2	3	1	5	2	2	5	1	1	2	4	4	5	31	1
267	22/05/2020	1	1	1	1	Sabato	3	33	2	1	1	3	2	3	1	5	3	3	4	3	3	4	5	5	5	40	1
268	22/05/2020	1	1	1	1	Sabato	3	41	2	1	3	3	2	3	2	5	4	2	4	2	2	4	4	4	4	35	1
269	22/05/2020	1	1	1	1	Sabato	3	32	2	1	1	3	2	1	1	4	3	4	5	3	3	5	5	5	4	41	1
270	22/05/2020	1	1	1	1	Sabato	3	56	1	2	1	5	1	1	2	1	1	1	2	1	2	4	2	1	1	16	2
271	22/05/2020	1	1	1	1	Mzinga	3	43	2	1	1	3	2	1	2	2	2	1	1	2	1	2	4	1	4	20	2
272	22/05/2020	1	1	1	1	Mzinga	3	40	2	2	2	5	2	2	2	2	2	1	1	2	2	2	1	1	4	18	2
273	22/05/2020	1	1	1	1	Mzinga	3	34	2	1	1	2	2	1	2	1	2	2	1	2	1	3	2	2	2	18	2
274	22/05/2020	1	1	1	1	Mzinga	3	23	2	3	1	3	2	3	1	4	2	2	2	4	2	2	2	1	2	23	2
275	22/05/2020	1	1	1	1	Mzinga	3	24	1	2	1	2	1	1	2	2	1	1	2	4	2	2	2	2	2	20	2
276	22/05/2020	1	1	1	1	Mzinga	3	42	2	2	3	4	1	1	2	2	2	1	2	2	1	4	1	1	1	17	2
277	22/05/2020	1	1	1	1	Mzinga	3	45	2	2	3	6	1	1	2	1	1	2	2	1	2	4	1	2	1	17	2
278	22/05/2020	1	1	1	1	Mzinga	3	59	2	1	1	5	2	3	2	1	4	2	4	1	1	1	1	3	1	19	2
279	22/05/2020	1	1	1	1	Mzinga	3	34	2	1	1	3	2	1	2	4	2	2	5	2	2	4	4	4	4	33	1
280	25/05/2020	1	1	1	1	Mzinga	3	43	2	1	1	2	2	3	2	4	2	2	4	2	4	4	4	4	5	35	1
281	25/05/2020	1	1	1	1	Mzinga	3	44	1	1	2	3	2	3	2	4	4	4	4	1	1	4	4	4	4	34	1
282	25/05/2020	1	1	1	1	Mzinga	3	33	2	2	3	6	2	2	1	5	4	2	4	2	2	4	4	4	4	35	1
283	25/05/2020	1	1	1	1	Mzinga	3	24	2	1	1	2	1	1	2	4	2	2	4	2	1	4	4	1	5	29	2
284	25/05/2020	1	1	1	1	Mzinga	3	58	2	2	2	5	2	3	2	5	3	3	4	2	1	4	4	4	4	34	1
285	25/05/2020	1	1	1	1	Mzinga	3	30	2	1	3	6	2	3	1	5	2	1	2	1	2	1	2	2	2	20	2
286	25/05/2020	1	1	1	1	Mzinga	3	32	2	2	1	3	2	1	2	5	5	4	5	2	2	1	3	4	4	35	1
287	25/05/2020	1	1	1	1	St.Harry	3	48	2	1	1	5	2	3	1	4	2	5	4	2	2	4	4	2	5	34	1
288	25/05/2020	1	1	1	1	St.Harry	3	47	2	2	2	5	1	1	1	4	2	3	4	2	2	4	4	2	5	32	1
289	25/05/2020	1	1	1	1	St.Harry	3	50	2	2	3	5	1	1	1	4	2	5	3	2	2	4	4	2	4	32	1
290	25/05/2020	1	1	1	1	St.Harry	3	53	2	1	1	3	1	1	2	4	4	2	2	1	1	2	1	4	1	22	2
291	25/05/2020	1	1	1	1	St.Harry	3	42	2	2	2	5	1	3	2	4	4	4	2	4	1	2	2	4	1	28	2
292	25/05/2020	1	1	1	1	St.Harry	3	30	2	2	3	4	2	2	2	5	4	2	2	1	1	5	2	5	1	28	2
293	25/05/2020	1	1	1	1	St.Harry	3	31	2	4	1	3	2	3	1	5	4	5	5	5	5	4	5	5	5	48	1
294	25/05/2020	1	1	1	1	St.Harry	3	35	2	4	1	3	2	2	2	1	2	5	5	5	5	4	5	5	5	42	1
295	25/05/2020	1	1	1	1	St.Harry	3	33	2	3	1	3	1	1	2	1	4	2	4	4	2	2	4	5	5	33	1
296	25/05/2020	1	1	1	1	St.Harry	3	41	1	1	3	6	1	1	2	2	1	2	5	4	4	1	4	1	2	26	2
297	25/05/2020	1	1	1	1	St.Harry	3	43	1	2	3	6	2	2	2	2	1	2	5	4	4	1	4	1	4	28	2
298	25/05/2020	1	1	1	1	St.Harry	3	40	1	2	3	4	2	3	2	2	1	4	2	5	5	2	2	5	2	30	1
299	25/05/2020	1	1	1	1	St.Harry	3	24	2	2	3	4	1	1	2	2	2	4	4	5	5	2	1	1	5	31	1
300	26/05/2020	1	1	1	1	St.Harry	3	48	1	2	3	5	2	1	2	4	2	4	4	2	2	2	4	4	4	32	1
301	26/05/2020	1	1	1	1	St.Harry	3	34	2	2	1	3	2	1	1	4	3	4	5	3	3	5	5	5	4	41	1
302	26/05/2020	1	1	2	1	Mafiga	4	52	2	2	1	3	2	3	2	3	3	3	3	3	3	3	4	3	4	32	1
303	26/05/2020	1	1	2	1	Mafiga	3	33	2	1	1	3	2	1	2	4	2	5	5	2	4	4	4	4	4	38	1
304	26/05/2020	1	1	2	1	Mafiga	4	41	2	2	1	3	2	2	1	4	2	3	4	4	4	2	3	4	4	34	1
305	26/05/2020	1	1	2	1	Mafiga	4	49	2	1	1	3	2	3	1	4	5	4	4	4	2	4	4	4	4	39	1
306	26/05/2020	1	1	2	1	Mafiga	3	34	2	2	1	3	2	1	2	4	2	5	5	2	4	4	4	4	4	38	1
307	26/05/2020	1	1	2	1	Mafiga	3	43	2	2	3	6	2	2	2	5	3	3	4	2	1	4	4	4	5	35	1
308	26/05/2020	1	1	2	1	Mafiga	4	40	1	2	1	3	2	2	2	4	2	2	4	2	1	4	4	1	5	29	2
309	26/05/2020	1	1	2	1	Mafiga	4	32	2	1	3	6	2	1	2	5	4	2	4	2	2	4	4	4	4	35	1
310	27/05/2020	1	1	2	1	Mafiga	4	41	1	2	1	4	2	2	2	1	2	3	1	1	2	1	1	1	1	14	2
311	27/05/202o	1	1	2	1	Sabasaba	3	44	1	1	1	3	2	2	2	1	2	2	2	1	2	2	4	2	1	19	2
312	27/05/2020	1	1	2	1	Sabasaba	4	40	2	1	1	3	2	2	2	1	4	1	2	1	2	2	4	2	5	24	2
313	27/05/2020	1	1	2	1	Sabasaba	4	54	1	1	1	2	2	3	2	2	2	1	2	2	1	2	1	2	4	19	2
314	27/05/2020	1	1	2	1	Sabasaba	4	39	2	1	1	2	2	2	2	2	2	2	2	2	1	2	4	1	5	23	2
315	27/05/2020	1	1	2	1	Sabasaba	3	49	2	2	1	3	2	3	2	2	3	1	2	2	1	2	4	1	1	19	2
316	27/05/2020	1	1	2	1	Sabasaba	3	50	1	2	2	5	2	3	2	1	2	2	2	2	1	1	1	2	2	16	2
317	27/05/2020	1	1	2	1	Sabasaba	3	39	1	2	3	6	2	2	2	2	1	1	1	1	1	4	1	2	2	16	2
318	27/05/2020	1	1	2	1	Sabasaba	3	44	1	2	3	4	2	2	2	1	1	1	1	2	1	5	2	4	2	20	2
319	27/05/2020	1	1	2	1	Sabasaba	3	41	2	2	2	5	2	2	2	1	1	1	1	2	2	1	1	4	1	15	2
320	27/05/2020	1	1	2	1	Sabasaba	3	35	2	2	1	3	2	2	1	5	2	2	5	2	2	2	5	5	5	35	1
321	27/05/2020	1	1	2	1	St.Thoma	3	34	2	1	1	3	2	2	2	4	2	3	4	4	2	3	4	4	4	34	1
322	27/05/2020	1	1	2	1	St.Thoma	3	49	2	2	1	3	2	3	2	4	2	5	5	2	4	4	4	4	4	38	1
323	27/05/2020	1	1	2	1	St.Thoma	3	24	2	1	1	3	1	1	1	5	5	4	5	2	2	2	3	4	5	37	1
324	27/05/2020	1	1	2	1	St.Thoma	3	32	2	1	1	2	2	2	1	4	4	5	5	3	2	2	4	5	5	39	1
325	27/05/2020	1	1	2	1	St.Thoma	3	25	1	2	3	4	1	1	2	1	5	4	1	1	1	2	1	1	2	19	2
326	27/05/2020	1	1	2	1	St.Thoma	3	34	2	1	1	3	2	2	2	4	5	5	1	4	1	2	2	3	1	28	2
327	27/05/2020	1	1	2	1	St.Thoma	3	33	1	2	2	5	2	2	2	2	5	1	2	4	2	2	1	2	1	22	2
328	27/05/2020	1	1	2	1	St.Thoma	3	42	1	2	2	5	2	2	2	2	5	2	2	5	2	2	1	1	1	23	2
329	27/05/2020	1	1	2	1	St.Thoma	3	43	2	1	1	4	2	2	2	1	2	2	2	5	2	1	2	2	2	21	2
330	27/05/2020	1	1	2	1	St.Thoma	3	40	2	2	1	3	2	3	1	4	2	2	2	1	2	2	4	4	4	27	2
331	27/05/2020	1	1	2	1	Kingului	3	32	1	1	1	2	2	2	1	5	2	2	5	1	1	3	4	4	4	31	1
332	27/05/2020	1	1	2	1	Kingului	3	49	2	1	1	5	2	3	1	5	5	2	5	2	4	4	4	5	5	41	1
333	27/05/2020	1	1	2	1	Kingului	3	53	2	1	1	2	2	3	2	4	2	2	4	1	2	3	4	4	4	30	1
334	27/05/2020	1	1	2	1	Kingului	3	33	2	1	1	5	2	2	1	5	2	3	5	3	2	4	4	5	5	38	1
335	27/05/2020	1	1	2	1	Kingului	3	34	2	1	1	4	2	1	2	5	1	2	5	1	1	5	5	5	5	35	1
336	27/05/2020	1	1	2	1	Kingului	3	56	2	1	1	2	2	3	1	5	4	3	5	1	1	5	5	5	5	39	1
337	27/05/2020	1	1	2	1	Kingului	3	32	2	1	1	3	2	1	1	4	3	2	4	2	1	1	4	4	4	29	2
338	27/05/2020	1	1	2	1	Kingului	3	33	2	1	1	2	2	2	1	4	2	3	4	2	4	4	4	4	5	36	1
339	27/05/2020	1	1	2	1	Kingului	3	40	2	2	2	5	2	3	2	5	2	1	5	1	1	5	5	5	5	35	1
340	28/05/2020	1	1	2	1	Kingului	3	42	2	1	1	2	2	2	2	4	2	2	4	4	2	4	3	4	3	32	1
341	28/05/2020	1	1	2	1	Mt.urugu	3	49	2	1	1	2	2	3	2	4	3	2	4	1	4	3	3	5	5	34	1
342	28/05/2020	1	1	2	1	Mt.urugu	3	24	2	1	1	2	1	1	1	4	3	4	3	2	2	2	4	3	3	30	1
343	28/05/2020	1	1	2	1	Mt.urugu	4	48	2	3	2	3	2	3	2	5	2	1	5	1	1	5	5	5	5	35	1
344	28/05/2020	1	1	2	1	Mt.urugu	3	34	2	2	3	6	2	1	1	5	1	1	5	1	1	1	5	5	5	30	1
345	28/05/2020	1	1	2	1	Mt.urugu	4	41	1	1	2	3	2	3	1	5	2	5	5	1	1	5	5	5	5	39	1
346	28/05/2020	1	1	2	1	Mt.urugu	3	43	2	1	1	2	2	2	1	5	2	2	5	3	2	5	5	5	5	39	1
347	28/05/2020	1	1	2	1	Mt.urugu	3	38	1	2	2	5	2	2	2	4	4	4	4	4	4	1	3	3	3	34	1
348	28/05/2020	1	1	2	1	Mt.urugu	3	32	1	2	1	3	2	1	1	5	2	1	5	1	1	5	5	5	5	35	1
349	28/05/2020	1	1	2	1	Mt.urugu	3	41	2	1	1	3	2	3	1	5	1	1	5	1	1	1	5	5	3	28	2
350	28/05/2020	1	1	2	1	Mt.urugu	4	30	1	2	1	3	2	1	2	4	4	4	4	2	2	4	4	4	4	36	1
351	28/05/2020	1	1	2	1	Aga-khan	4	33	2	1	1	3	2	3	2	5	2	1	5	1	1	5	5	5	5	35	1
352	28/05/2020	1	1	2	1	Aga-khan	3	31	1	1	1	5	2	2	1	5	1	1	5	1	1	1	5	5	5	30	1
353	28/05/2020	1	1	2	1	Aga-khan	3	50	1	2	2	5	2	2	1	5	1	1	5	1	1	1	5	5	5	30	1
354	28/05/2020	1	1	2	1	Aga-khan	3	48	2	1	1	5	2	3	2	5	5	2	5	2	2	4	4	5	5	39	1
355	28/05/2020	1	1	2	1	Aga-khan	3	43	2	2	3	4	2	2	1	5	1	3	5	1	5	1	5	5	5	36	1
356	28/05/2020	1	1	2	1	Aga-khan	4	44	2	2	1	2	2	3	2	5	2	2	5	2	1	3	5	5	5	35	1
357	28/05/2020	1	1	2	1	Aga-khan	3	51	1	2	2	3	2	3	1	5	3	2	5	2	1	3	5	5	5	36	1
358	29/05/2020	1	1	2	1	Aga-khan	3	40	1	1	3	6	2	1	2	4	1	1	1	1	5	5	2	5	1	26	2
359	29/05/2020	1	1	2	1	Aga-khan	3	33	2	1	1	4	2	2	2	5	2	4	4	2	2	2	2	4	4	31	1
360	29/05/2020	1	1	2	1	Aga-khan	3	53	2	2	1	2	2	3	2	2	1	2	2	2	4	2	4	4	4	27	2
